# Supplementary material for: Dual Deletion of Keap1 and Rbpjκ Genes in Liver Leads to Hepatomegaly and Hypercholesterolemia
Source: Int J Mol Sci. 2024 Apr 26;25(9):4712. doi: 10.3390/ijms25094712 (PMC11083431; doi:10.3390/ijms25094712)
Supplement: Supplementary file 1 [file ijms-25-04712-s001.zip]

Archive with 1 entries (1 files):
- ijms-2984836-supplementary.pdf
